# Supplementary material for: Honey bee colony performance affected by crop diversity and farmland structure: a modeling framework
Source: Ecol Appl. 2020 Sep 30;31(1):e02216. doi: 10.1002/eap.2216 (PMC11475367; doi:10.1002/eap.2216)
Supplement: Supplementary file 2 — Data S1 [file EAP-31-e02216-s002.zip]

Archive with 2 entries (2 files):
- S2-1-NePoFarm.R
- S2-2-Input.txt
