# Supplementary material for: Honey bee colony performance affected by crop diversity and farmland structure: a modeling framework
Source: Ecol Appl. 2020 Sep 30;31(1):e02216. doi: 10.1002/eap.2216 (PMC11475367; doi:10.1002/eap.2216)
Supplement: Supplementary file 2 — Data S1 [file EAP-31-e02216-s002.zip › S2-1-NePoFarm.R]

###############################################################################################################################################################
############# Define global variables: flowering period, nectar and pollen amount per m�, sugar concentration (mol / l) ######################################################################################################################################################################################################

### flowering period of crops: start and stop of blooming (days) #####
StartOSR = 114
StopOSR = 144

StartMaize = 197
StopMaize = 210

StartSunflower = 237
StopSunflower = 264

Boost_Period = 90               # a feeder at 1 nearby patch (patchID: 171 at 500 m) to feed colony in early spring from day 1 to day 90 - only used by bees on days
                                # where weather conditions allowed foraging trips and fly out -> until end of March approx. 10 days (weather data: Rothamsted 2011)
                                # also beekeepers feed their colonies with sugar solutions and pollen pellets over winter and in early spring
                                # 500 g pollen and 1 l nectar per day per patch 
                                
                                

StartBean = 153
StopBean = 182

StartClover = 140
StopClover = 242

StartPhacelia_1 =  196          
StopPhacelia_1 =  255

StartPhacelia_2 =  265          
StopPhacelia_2 =  301

StartDandelion_1 = 92
StopDandelion_1 = 145

StartDandelion_2 = 146
StopDandelion_2 =  169

StartBuckwheat = 172       
StopBuckwheat = 260

### no flowering of cereals -> no flowering period -> no nectar and pollen

#### nectar amount of crop species in l per m� ####

NectarOSR_l_sqm = 0.001

NectarMaize_l_sqm = 0

NectarCereals_l_sqm = 0

NectarRyeGrass_l_sqm = 0

NectarSunflower_l_sqm = 0.000008

NectarBean_l_sqm = 0.0006

NectarClover_l_sqm_1 = 0.0013
NectarClover_l_sqm_2 = 0.000049

NectarPhacelia_l_sqm_1 = 0.00059
NectarPhacelia_l_sqm_2 = 0.000443

NectarDandelion_l_sqm_1 = 0.000049
NectarDandelion_l_sqm_2 = 0.000049

NectarBuckwheat_l_sqm = 0.0072

BoostNectar = 1


#### pollen amount of crop species in g per m� ######

PollenOSR_g_sqm = 0.349

PollenMaize_g_sqm = 8.036

PollenCereals_g_sqm = 0

PollenRyeGrass_g_sqm = 0

PollenSunflower_g_sqm = 0.18

PollenBean_g_sqm = 0.0945

PollenClover_g_sqm_1 = 0.0141
PollenClover_g_sqm_2 = 0.0094

PollenPhacelia_g_sqm_1 = 1.2
PollenPhacelia_g_sqm_2 = 0.9

PollenDandelion_g_sqm_1 = 0.011
PollenDandelion_g_sqm_2 = 0.011

PollenBuckwheat_g_sqm = 3.6

BoostPollen = 500

#### sugar concentration for different crop species in mol per l  ################

ConcOSR = 1.7

ConcMaize = 0.0

ConcSunflower = 0.7      # minimum nectar concentration, because sunflower provided low-concentrated sugar in most cases

ConcBean =  1.46

ConcClover =  1.08

ConcPhacelia = 1.05

ConcDandelion = 1.19

ConcBuckwheat = 1.17

ConcCereals = 0.0

ConcRyeGrass = 0.0


BoostConc = 1.5


###############################################################################################################################################################
#################### create foraging Input file for BEEHAVE ###################################################################################################
###############################################################################################################################################################


# read-in landscape data of simple- or complex-structured farmland from table as txt-file: in total 171 field patches for the simple-structured farmland 
#(ID's of field patches, size and distance of field patches)

# set directionary
setwd("C:/Users/hornj/Documents/Juliane_4/Honeybee_Projekt/Simulation scenarios/Farmland Scenarios_Conservation Schemes_Paper3/SimpleLandscape_data")

# read-in landscape data from txt-file
data.row <- read.table("SimpleLandscape_Data.txt",header=T,sep="\t")

# create initial vector for patch type
datall <- rep(0,171)

# create new ID's for each of the 171 field patches (from 0 to 170)
ID <- c(0:170)

# old patch ID
oldPatchID <- c(0:170)

# initial vector for patch type
patchType <- c(datall)

# distance of the field patch to the hive
distance_m <- c(data.row$distance_m)

# x coordinate of the field patch
xcor <- c(data.row$xcor)

# y coordinate of the field patch
ycor <- c(data.row$ycor)
size_sqm <- c(data.row$size_sqm)

data.name <- data.frame(ID,oldPatchID,patchType,distance_m,xcor,ycor,size_sqm)

Total_AgroArea_sqm = sum(data.name$size_sqm)                            # total agricultural area in m�
Total_AgroArea_sqm


# define probaility of each random number (crop type) as global parameters 
Prob_OSR =           0.25
Prob_Cereals =       0.25
Prob_Sunflower =     0.25
Prob_Maize =         0.25
Prob_Bean =          0.0
Prob_RyeGrass =      0.0
Prob_RyeGrassDandelion = 0.0
Prob_RyeGrassClover = 0.0
Prob_Buckwheat      = 0.0
Prob_Phacelia       = 0.0


OSR_Area_sqm = Total_AgroArea_sqm *  Prob_OSR
OSR_Area_sqm
Cereals_Area_sqm = Total_AgroArea_sqm *  Prob_Cereals
Cereals_Area_sqm
Sunflower_Area_sqm = Total_AgroArea_sqm *  Prob_Sunflower
Sunflower_Area_sqm 
Maize_Area_sqm = Total_AgroArea_sqm *  Prob_Maize
Maize_Area_sqm
Bean_Area_sqm = Total_AgroArea_sqm *  Prob_Bean
Bean_Area_sqm
RyeGrass_Area_sqm = Total_AgroArea_sqm *  Prob_RyeGrass
RyeGrass_Area_sqm
RyeGrassDandelion_Area_sqm = Total_AgroArea_sqm *  Prob_RyeGrassDandelion
RyeGrassDandelion_Area_sqm 
RyeGrassClover_Area_sqm = Total_AgroArea_sqm *  Prob_RyeGrassClover
RyeGrassClover_Area_sqm
Buckwheat_Area_sqm = Total_AgroArea_sqm *  Prob_Buckwheat
Buckwheat_Area_sqm
Phacelia_Area_sqm = Total_AgroArea_sqm *  Prob_Phacelia
Phacelia_Area_sqm

OSR_Area_sqm_range_upper =  OSR_Area_sqm + OSR_Area_sqm * 0.01
OSR_Area_sqm_range_upper
Cereals_Area_sqm_range_upper =  Cereals_Area_sqm + Cereals_Area_sqm * 0.01
Cereals_Area_sqm_range_upper
Sunflower_Area_sqm_range_upper =  Sunflower_Area_sqm + Sunflower_Area_sqm * 0.01
Sunflower_Area_sqm_range_upper
Maize_Area_sqm_range_upper =  Maize_Area_sqm + Maize_Area_sqm * 0.01
Maize_Area_sqm_range_upper
Bean_Area_sqm_range_upper =  Bean_Area_sqm + Bean_Area_sqm * 0.01
Bean_Area_sqm_range_upper
RyeGrass_Area_sqm_range_upper =  RyeGrass_Area_sqm + RyeGrass_Area_sqm * 0.01
RyeGrass_Area_sqm_range_upper
RyeGrassDandelion_Area_sqm_range_upper =  RyeGrassDandelion_Area_sqm + RyeGrassDandelion_Area_sqm * 0.01
RyeGrassDandelion_Area_sqm_range_upper
RyeGrassClover_Area_sqm_range_upper =  RyeGrassClover_Area_sqm + RyeGrassClover_Area_sqm * 0.01
RyeGrassClover_Area_sqm_range_upper
Buckwheat_Area_sqm_range_upper =  Buckwheat_Area_sqm + Buckwheat_Area_sqm * 0.01
Buckwheat_Area_sqm_range_upper
Phacelia_Area_sqm_range_upper =  Phacelia_Area_sqm + Phacelia_Area_sqm * 0.01
Phacelia_Area_sqm_range_upper


OSR_Area_sqm_range_under =  OSR_Area_sqm - OSR_Area_sqm * 0.01
OSR_Area_sqm_range_under
Cereals_Area_sqm_range_under =  Cereals_Area_sqm - Cereals_Area_sqm * 0.01
Cereals_Area_sqm_range_under
Sunflower_Area_sqm_range_under =  Sunflower_Area_sqm - Sunflower_Area_sqm * 0.01
Sunflower_Area_sqm_range_under
Maize_Area_sqm_range_under =  Maize_Area_sqm - Maize_Area_sqm * 0.01
Maize_Area_sqm_range_under
Bean_Area_sqm_range_under =  Bean_Area_sqm - Bean_Area_sqm * 0.01
Bean_Area_sqm_range_under
RyeGrass_Area_sqm_range_under =  RyeGrass_Area_sqm - RyeGrass_Area_sqm * 0.01
RyeGrass_Area_sqm_range_under
RyeGrassDandelion_Area_sqm_range_under =  RyeGrassDandelion_Area_sqm - RyeGrassDandelion_Area_sqm * 0.01
RyeGrassDandelion_Area_sqm_range_under
RyeGrassClover_Area_sqm_range_under =  RyeGrassClover_Area_sqm - RyeGrassClover_Area_sqm * 0.01
RyeGrassClover_Area_sqm_range_under
Buckwheat_Area_sqm_range_under =  Buckwheat_Area_sqm - Buckwheat_Area_sqm * 0.01
Buckwheat_Area_sqm_range_under
Phacelia_Area_sqm_range_under =  Phacelia_Area_sqm - Phacelia_Area_sqm * 0.01
Phacelia_Area_sqm_range_under


z <- 1
while(z > 0)
    {
    data.name$patchType<-sample(0:9,171,rep=TRUE,prob=c(Prob_OSR,Prob_Cereals,Prob_Sunflower,Prob_Maize,Prob_Bean,Prob_RyeGrass,Prob_RyeGrassDandelion
                                                       ,Prob_RyeGrassClover,Prob_Buckwheat,Prob_Phacelia))
    oilseed <- sum(data.name$patchType == 0)
    cereals <- sum(data.name$patchType == 1)
    sunflower <- sum(data.name$patchType == 2)
    maize <- sum(data.name$patchType == 3)
    bean <- sum(data.name$patchType == 4)
    ryegrass <- sum(data.name$patchType == 5)
    ryedandelion <- sum(data.name$patchType == 6)
    ryeclover <- sum(data.name$patchType == 7)
    buckwheat <- sum(data.name$patchType == 8)
    phacelia <- sum(data.name$patchType == 9)
    OSR_Area <- sum (data.name$size_sqm[data.name$patchType == 0])
    Cereals_Area <- sum (data.name$size_sqm[data.name$patchType == 1])
    Sunflower_Area <- sum (data.name$size_sqm[data.name$patchType == 2])
    Maize_Area <- sum (data.name$size_sqm[data.name$patchType == 3])
    Bean_Area <- sum (data.name$size_sqm[data.name$patchType == 4])
    RyeGrass_Area <- sum (data.name$size_sqm[data.name$patchType == 5])
    RyeGrassDandelion_Area <- sum (data.name$size_sqm[data.name$patchType == 6])
    RyeGrassClover_Area <- sum (data.name$size_sqm[data.name$patchType == 7])
    Buckwheat_Area <- sum (data.name$size_sqm[data.name$patchType == 8])
    Phacelia_Area <- sum (data.name$size_sqm[data.name$patchType == 9])
    if (OSR_Area >= OSR_Area_sqm_range_under && OSR_Area <= OSR_Area_sqm_range_upper &&      
        Cereals_Area >= Cereals_Area_sqm_range_under && Cereals_Area <= Cereals_Area_sqm_range_upper && 
        Sunflower_Area >= Sunflower_Area_sqm_range_under && Sunflower_Area <= Sunflower_Area_sqm_range_upper && 
        Maize_Area >= Maize_Area_sqm_range_under && Maize_Area <= Maize_Area_sqm_range_upper && 
        Bean_Area >= Bean_Area_sqm_range_under && Bean_Area <= Bean_Area_sqm_range_upper &&      
        RyeGrass_Area >= RyeGrass_Area_sqm_range_under && RyeGrass_Area <= RyeGrass_Area_sqm_range_upper && 
        RyeGrassDandelion_Area >= RyeGrassDandelion_Area_sqm_range_under && RyeGrassDandelion_Area <= RyeGrassDandelion_Area_sqm_range_upper && 
        RyeGrassClover_Area >= RyeGrassClover_Area_sqm_range_under && RyeGrassClover_Area <= RyeGrassClover_Area_sqm_range_upper &&
        Buckwheat_Area >= Buckwheat_Area_sqm_range_under && Buckwheat_Area <= Buckwheat_Area_sqm_range_upper &&      
        Phacelia_Area >= Phacelia_Area_sqm_range_under && Phacelia_Area <= Phacelia_Area_sqm_range_upper)                        
  {
   break
  }
}


OSR_Area
Cereals_Area
Sunflower_Area
Maize_Area
Bean_Area
RyeGrass_Area
RyeGrassDandelion_Area
RyeGrassClover_Area
Buckwheat_Area
Phacelia_Area

# assign to 0 = "Oilseed" and 1 = "Maize" ####
for (i in 1:length(data.name$patchType)){
 if (data.name$patchType [i] == 0)
 {
 data.name$patchType [i] = "Oilseed"
 }
 if(data.name$patchType [i] == 1)
 {
 data.name$patchType [i] = "Cereals"
 }
 if(data.name$patchType [i] == 2)
 {
 data.name$patchType [i] = "Sunflower"
 }
 if(data.name$patchType [i] == 3)
 {
 data.name$patchType [i] = "Maize"
 }
 if(data.name$patchType [i] == 4)
 {
 data.name$patchType [i] = "Bean"
 }
 if(data.name$patchType [i] == 5)
 {
 data.name$patchType [i] = "RyeGrass"
 }
 if(data.name$patchType [i] == 6)
 {
 data.name$patchType [i] = "RyeGrassDandelion"
 }
 if(data.name$patchType [i] == 7)
 {
 data.name$patchType [i] = "RyeGrassClover"
 }
 if(data.name$patchType [i] == 8)
 {
 data.name$patchType [i] = "Buckwheat"
 }
 if(data.name$patchType [i] == 9)
 {
 data.name$patchType [i] = "Phacelia"
 }
}
 

### create vectors describing all flower patch characteristics for the BEEHAVE Input file ####
# current patch ID

ID <- rep(c(data.name$ID,171),365)
# old patch ID
oldPatchID <- rep(c(data.name$oldPatchID,171),365)

# crop species for each patch
patchType <- rep(c(data.name$patchType,"Boost"),365)

xcor <- rep (c(data.name$xcor,1000),365)

ycor <- rep (c(data.name$ycor,1000),365)
size_sqm <- rep (c(data.name$size_sqm,10000),365)
distance_m <- rep (c(data.name$distance_m,1000),365)

#### create dataframe from vectors #########
data.name2 <-data.frame(ID,oldPatchID,patchType,distance_m,xcor,ycor,size_sqm)

######### arrange dataframe according to ID ######
data.name3 <- data.name2[with (data.name2, order(ID)),]


#### append columns quantityPollen_g, Concentration, quantityNectar_l, calc_DetectProb, model_DetectProb, NectarGathering_s, PollenGathering_s to dataframe ####

# amount of pollen for each patch; initial value 0 calcuated for each crop species by its patch size and amount of pollen provided per m� in (g)
data.name3$quantityPollen_g <- rep (0,62780)

# sugar concentration of each crop soecies in mol / l; initial value is 0
data.name3$Concentration <- rep (0,62780)

# amount of nectar for each patch in (l); initial value 0; calcuated for each crop species by its patch size and amount of nectar provided per m� in (g)
data.name3$quantityNectar_l <- rep (0,62780)

# calculated detection probability, is set to its default value 0.2
data.name3$calc_DetectProb <- rep (0.2,62780)

# modelled detection probability, is set to its default value 0.2
data.name3$model_DetectProb <- rep (0.2,62780)

# handling time to fill up a full crop volume of nectar (50 �l) at a patch in (s), is set to its default value 1200 s
data.name3$NectarGathering_s <- rep (1200,62780)

# handling time to collect a full pollen load (0.015 g) at a patch in (s), is set to its default value 600 s
data.name3$PollenGathering_s <- rep (600,62780)

#### append column day to dataframe ####
data.name3$day <- rep(c(1:365),172)

data.name3 <- data.frame(data.name3$day,data.name3$ID,data.name3$oldPatchID,data.name3$patchType,data.name3$distance_m,data.name3$xcor,data.name3$ycor,data.name3$size_sqm,data.name3$quantityPollen_g,data.name3$Concentration,data.name3$quantityNectar_l,data.name3$calc_DetectProb,data.name3$model_DetectProb,data.name3$NectarGathering_s,data.name3$PollenGathering_s)
                         
colnames(data.name3)<-c("day","ID","oldPatchID","patchType","distance_m","xcor","ycor","size_sqm","quantityPollen_g","Concentration","quantityNectar_l",
                       "calc_DetectProb","model_DetectProb","NectarGathering_s","PollenGathering_s")    
                       
#write.table(data.name3,"test_farmland.txt",row.names=F,col.names=T,sep="\t",dec=",")    


                                        
###### Calculation forage amount per patch (field sie) for each crop type ######################

## oilseed rape: nectar and pollen per patch size

x_OSR <- data.name3$size_sqm[data.name3$patchType=="Oilseed"] * NectarOSR_l_sqm
y_OSR <- data.name3$size_sqm[data.name3$patchType=="Oilseed"] * PollenOSR_g_sqm


## maize: only pollen per patch size

y_Maize <- data.name3$size_sqm[data.name3$patchType=="Maize"] * PollenMaize_g_sqm


## sunflower: nectar and pollen per patch size

x_Sunflower <- data.name3$size_sqm[data.name3$patchType=="Sunflower"] * NectarSunflower_l_sqm
y_Sunflower <- data.name3$size_sqm[data.name3$patchType=="Sunflower"] * PollenSunflower_g_sqm

## field bean: nectar and pollen per patch size

x_Bean <- data.name3$size_sqm[data.name3$patchType=="Bean"] * NectarBean_l_sqm
y_Bean <- data.name3$size_sqm[data.name3$patchType=="Bean"] * PollenBean_g_sqm


## rye-grass-dandelion:  nectar and pollen per patch size

x_RyeGrassDandelion_1 <- data.name3$size_sqm[data.name3$patchType=="RyeGrassDandelion"] * NectarDandelion_l_sqm_1
y_RyeGrassDandelion_1 <- data.name3$size_sqm[data.name3$patchType=="RyeGrassDandelion"] * PollenDandelion_g_sqm_1


## cereals: no nectar and pollen -> both set to 0

## rye-grass: no nectar and pollen for bee -> both set to 0


## rye-grass-white clover:  nectar and pollen per patch size
x_RyeGrassClover_1 <-  data.name3$size_sqm[data.name3$patchType=="RyeGrassClover"] * NectarClover_l_sqm_1
y_RyeGrassClover_1 <- data.name3$size_sqm[data.name3$patchType=="RyeGrassClover"] * PollenClover_g_sqm_1


## buckwheat:  nectar and pollen per patch size

x_Buckwheat <- data.name3$size_sqm[data.name3$patchType=="Buckwheat"] * NectarBuckwheat_l_sqm
y_Buckwheat <- data.name3$size_sqm[data.name3$patchType=="Buckwheat"] * PollenBuckwheat_g_sqm


## phacelia:  nectar and pollen per patch size
x_Phacelia_1    <- data.name3$size_sqm[data.name3$patchType=="Phacelia"] * NectarPhacelia_l_sqm_1
y_Phacelia_1 <- data.name3$size_sqm[data.name3$patchType=="Phacelia"] * PollenPhacelia_g_sqm_1


x_Phacelia_2    <- data.name3$size_sqm[data.name3$patchType=="Phacelia"] * NectarPhacelia_l_sqm_2
y_Phacelia_2 <- data.name3$size_sqm[data.name3$patchType=="Phacelia"] * PollenPhacelia_g_sqm_2


## boost period: constant amount of 500 g pollen and 3 l nectar per day of SpringBoost patch (ID 171) day 1 to day 90 #####

data.name3$quantityNectar_l[data.name3$patchType=="SpringBoost"]<-ifelse(data.name3$patchType[data.name3$patchType=="SpringBoost"]=="SpringBoost" & data.name3$day[data.name3$patchType=="SpringBoost"]<=Boost_Period,BoostNectar,0)
#data.name3$quantityNectar_l[data.name3$patchType=="SpringBoost"]
data.name3$quantityPollen_g[data.name3$patchType=="SpringBoost"]<-ifelse(data.name3$patchType[data.name3$patchType=="SpringBoost"]=="SpringBoost" & data.name3$day[data.name3$patchType=="SpringBoost"]<=Boost_Period,BoostPollen,0)
#data.name3$quantityPollen_g[data.name3$patchType=="SpringBoost"]
data.name3$Concentration[data.name3$patchType=="SpringBoost"]<-ifelse(data.name3$patchType[data.name3$patchType=="SpringBoost"]=="SpringBoost" & data.name3$day[data.name3$patchType=="SpringBoost"]<=Boost_Period,BoostConc,0)
#data.name3$Concentration[data.name3$patchType=="SpringBoost"]


## calculated amount of nectar and pollen and sugar concentration per patch size for each crop type within its specific flowering period #####


## cereals: no nectar and pollen to bees

data.name3$quantityNectar_l[data.name3$patchType=="Cereals"]<-ifelse(data.name3$patchType[data.name3$patchType=="Cereals"]=="Cereals" & data.name3$day[data.name3$patchType=="Cereals"]<=365,NectarCereals_l_sqm,0)
#data.name3$quantityNectar_l[data.name3$patchType=="Cereals"]
data.name3$quantityPollen_g[data.name3$patchType=="Cereals"]<-ifelse(data.name3$patchType[data.name3$patchType=="Cereals"]=="Cereals" & data.name3$day[data.name3$patchType=="Cereals"]<=365,PollenCereals_g_sqm,0)
#data.name3$quantityPollen_g[data.name3$patchType=="Cereals"]
data.name3$Concentration[data.name3$patchType=="Cereals"]<-ifelse(data.name3$patchType[data.name3$patchType=="Cereals"]=="Cereals" & data.name3$day[data.name3$patchType=="Cereals"]<=365,ConcCereals,0)
#data.name3$Concentration[data.name3$patchType=="Cereals"]

# rye-gras: no nectar and pollen to bees

data.name3$quantityNectar_l[data.name3$patchType=="RyeGrass"]<-ifelse(data.name3$patchType[data.name3$patchType=="RyeGrass"]=="RyeGrass" & data.name3$day[data.name3$patchType=="RyeGrass"]<=365,NectarRyeGrass_l_sqm,0)
#data.name3$quantityNectar_l[data.name3$patchType=="RyeGrass"]
data.name3$quantityPollen_g[data.name3$patchType=="RyeGrass"]<-ifelse(data.name3$patchType[data.name3$patchType=="RyeGrass"]=="RyeGrass" & data.name3$day[data.name3$patchType=="RyeGrass"]<=365,PollenRyeGrass_g_sqm,0)
#data.name3$quantityPollen_g[data.name3$patchType=="RyeGrass"]
data.name3$Concentration[data.name3$patchType=="RyeGrass"]<-ifelse(data.name3$patchType[data.name3$patchType=="RyeGrass"]=="RyeGrass" & data.name3$day[data.name3$patchType=="RyeGrass"]<=365,ConcRyeGrass,0)
#data.name3$Concentration[data.name3$patchType=="RyeGrass"]


## oilseed rape

data.name3$quantityNectar_l[data.name3$patchType=="Oilseed"]<-ifelse(data.name3$patchType[data.name3$patchType=="Oilseed"]=="Oilseed" & data.name3$day[data.name3$patchType=="Oilseed"]>=StartOSR & data.name3$day[data.name3$patchType=="Oilseed"]<=StopOSR,x_OSR,0)
#data.name3$quantityNectar_l[data.name3$patchType=="Oilseed"]
data.name3$quantityPollen_g[data.name3$patchType=="Oilseed"]<-ifelse(data.name3$patchType[data.name3$patchType=="Oilseed"]=="Oilseed" & data.name3$day[data.name3$patchType=="Oilseed"]>=StartOSR & data.name3$day[data.name3$patchType=="Oilseed"]<=StopOSR,y_OSR,0)
#data.name3$quantityPollen_g[data.name3$patchType=="Oilseed"]
data.name3$Concentration[data.name3$patchType=="Oilseed"]<-ifelse(data.name3$patchType[data.name3$patchType=="Oilseed"]=="Oilseed" & data.name3$day[data.name3$patchType=="Oilseed"]>=StartOSR & data.name3$day[data.name3$patchType=="Oilseed"]<=StopOSR,ConcOSR,0)
#data.name3$Concentration[data.name3$patchType=="Oilseed"]


## maize

data.name3$quantityNectar_l[data.name3$patchType=="Maize"]<-ifelse(data.name3$patchType[data.name3$patchType=="Maize"]=="Maize" & data.name3$day[data.name3$patchType=="Maize"]>=StartMaize & data.name3$day[data.name3$patchType=="Maize"]<=StopMaize,NectarMaize_l_sqm,0)
#data.name3$quantityNectar_l[data.name3$patchType=="Maize"]
data.name3$quantityPollen_g[data.name3$patchType=="Maize"]<-ifelse(data.name3$patchType[data.name3$patchType=="Maize"]=="Maize" & data.name3$day[data.name3$patchType=="Maize"]>=StartMaize & data.name3$day[data.name3$patchType=="Maize"]<=StopMaize,y_Maize,0)
#data.name3$quantityPollen_g[data.name3$patchType=="Maize"]
data.name3$Concentration[data.name3$patchType=="Maize"]<-ifelse(data.name3$patchType[data.name3$patchType=="Maize"]=="Maize" & data.name3$day[data.name3$patchType=="Maize"]>=StartMaize & data.name3$day[data.name3$patchType=="Maize"]<=StopMaize,ConcMaize,0)
#data.name3$Concentration[data.name3$patchType=="Maize"]


## sunflower

data.name3$quantityNectar_l[data.name3$patchType=="Sunflower"]<-ifelse(data.name3$patchType[data.name3$patchType=="Sunflower"]=="Sunflower" & data.name3$day[data.name3$patchType=="Sunflower"]>=StartSunflower & data.name3$day[data.name3$patchType=="Sunflower"]<=StopSunflower,x_Sunflower,0)
#data.name3$quantityNectar_l[data.name3$patchType=="Sunflower"]
data.name3$quantityPollen_g[data.name3$patchType=="Sunflower"]<-ifelse(data.name3$patchType[data.name3$patchType=="Sunflower"]=="Sunflower" & data.name3$day[data.name3$patchType=="Sunflower"]>=StartSunflower & data.name3$day[data.name3$patchType=="Sunflower"]<=StopSunflower,y_Sunflower,0)
#data.name3$quantityPollen_g[data.name3$patchType=="Sunflower"]
data.name3$Concentration[data.name3$patchType=="Sunflower"]<-ifelse(data.name3$patchType[data.name3$patchType=="Sunflower"]=="Sunflower" & data.name3$day[data.name3$patchType=="Sunflower"]>=StartSunflower & data.name3$day[data.name3$patchType=="Sunflower"]<=StopSunflower,ConcSunflower,0)
#data.name3$Concentration[data.name3$patchType=="Sunflower"]


## rye-grass-clover 

data.name3$quantityNectar_l[data.name3$patchType=="RyeGrassClover"]<-ifelse(data.name3$patchType[data.name3$patchType=="RyeGrassClover"]=="RyeGrassClover" & data.name3$day[data.name3$patchType=="RyeGrassClover"]>=StartClover & data.name3$day[data.name3$patchType=="RyeGrassClover"]<=StopClover,x_RyeGrassClover_1,0)
#data.name3$quantityNectar_l[data.name3$patchType=="RyeGrassClover"]
data.name3$quantityPollen_g[data.name3$patchType=="RyeGrassClover"]<-ifelse(data.name3$patchType[data.name3$patchType=="RyeGrassClover"]=="RyeGrassClover" & data.name3$day[data.name3$patchType=="RyeGrassClover"]>=StartClover & data.name3$day[data.name3$patchType=="RyeGrassClover"]<=StopClover,y_RyeGrassClover_1,0)
#data.name3$quantityPollen_g[data.name3$patchType=="RyeGrassClover"]
data.name3$Concentration[data.name3$patchType=="RyeGrassClover"]<-ifelse(data.name3$patchType[data.name3$patchType=="RyeGrassClover"]=="RyeGrassClover" & data.name3$day[data.name3$patchType=="RyeGrassClover"]>=StartClover & data.name3$day[data.name3$patchType=="RyeGrassClover"]<=StopClover,ConcClover,0)
#data.name3$Concentration[data.name3$patchType=="RyeGrassClover"]

## rye-grass-dandelion

data.name3$quantityNectar_l[data.name3$patchType=="RyeGrassDandelion"]<-ifelse(data.name3$patchType[data.name3$patchType=="RyeGrassDandelion"]=="RyeGrassDandelion" & data.name3$day[data.name3$patchType=="RyeGrassDandelion"]>=StartDandelion_1 & data.name3$day[data.name3$patchType=="RyeGrassDandelion"]<=StopDandelion_1,x_RyeGrassDandelion_1,0)
#data.name3$quantityNectar_l[data.name3$patchType=="RyeGrassDandelion"]
data.name3$quantityPollen_g[data.name3$patchType=="RyeGrassDandelion"]<-ifelse(data.name3$patchType[data.name3$patchType=="RyeGrassDandelion"]=="RyeGrassDandelion" & data.name3$day[data.name3$patchType=="RyeGrassDandelion"]>=StartDandelion_1 & data.name3$day[data.name3$patchType=="RyeGrassDandelion"]<=StopDandelion_1,y_RyeGrassDandelion_1,0)
#data.name3$quantityPollen_g[data.name3$patchType=="RyeGrassDandelion"]
data.name3$Concentration[data.name3$patchType=="RyeGrassDandelion"]<-ifelse(data.name3$patchType[data.name3$patchType=="RyeGrassDandelion"]=="RyeGrassDandelion" & data.name3$day[data.name3$patchType=="RyeGrassDandelion"]>=StartDandelion_1 & data.name3$day[data.name3$patchType=="RyeGrassDandelion"]<=StopDandelion_1,ConcDandelion,0)
#data.name3$Concentration[data.name3$patchType=="RyeGrassDandelion"]


## field bean

data.name3$quantityNectar_l[data.name3$patchType=="Bean"]<-ifelse(data.name3$patchType[data.name3$patchType=="Bean"]=="Bean" & data.name3$day[data.name3$patchType=="Bean"]>=StartBean & data.name3$day[data.name3$patchType=="Bean"]<=StopBean,x_Bean,0)
#data.name3$quantityNectar_l[data.name3$patchType=="Bean"]
data.name3$quantityPollen_g[data.name3$patchType=="Bean"]<-ifelse(data.name3$patchType[data.name3$patchType=="Bean"]=="Bean" & data.name3$day[data.name3$patchType=="Bean"]>=StartBean & data.name3$day[data.name3$patchType=="Bean"]<=StopBean,y_Bean,0)
#data.name3$quantityPollen_g[data.name3$patchType=="Bean"]
data.name3$Concentration[data.name3$patchType=="Bean"]<-ifelse(data.name3$patchType[data.name3$patchType=="Bean"]=="Bean" & data.name3$day[data.name3$patchType=="Bean"]>=StartBean & data.name3$day[data.name3$patchType=="Bean"]<=StopBean,ConcBean,0)
#data.name3$Concentration[data.name3$patchType=="Bean"]


## buckwheat

data.name3$quantityNectar_l[data.name3$patchType=="Buckwheat"]<-ifelse(data.name3$patchType[data.name3$patchType=="Buckwheat"]=="Buckwheat" & data.name3$day[data.name3$patchType=="Buckwheat"]>=StartBuckwheat & data.name3$day[data.name3$patchType=="Buckwheat"]<=StopBuckwheat,x_Buckwheat,0)
#data.name3$quantityNectar_l[data.name3$patchType=="Buckwheat"]

data.name3$quantityPollen_g[data.name3$patchType=="Buckwheat"]<-ifelse(data.name3$patchType[data.name3$patchType=="Buckwheat"]=="Buckwheat" & data.name3$day[data.name3$patchType=="Buckwheat"]>=StartBuckwheat & data.name3$day[data.name3$patchType=="Buckwheat"]<=StopBuckwheat,y_Buckwheat,0)
#data.name3$quantityPollen_g[data.name3$patchType=="Buckwheat"]

data.name3$Concentration[data.name3$patchType=="Buckwheat"]<-ifelse(data.name3$patchType[data.name3$patchType=="Buckwheat"]=="Buckwheat" & data.name3$day[data.name3$patchType=="Buckwheat"]>=StartBuckwheat & data.name3$day[data.name3$patchType=="Buckwheat"]<=StopBuckwheat,ConcBuckwheat,0)
#data.name3$Concentration[data.name3$patchType=="Buckwheat"]


## phacelia

data.name3$quantityNectar_l[data.name3$patchType=="Phacelia"]<-ifelse(data.name3$patchType[data.name3$patchType=="Phacelia"]=="Phacelia" & data.name3$day[data.name3$patchType=="Phacelia"]>=StartPhacelia_1 & data.name3$day[data.name3$patchType=="Phacelia"]<=StopPhacelia_1,x_Phacelia_1,ifelse(data.name3$patchType[data.name3$patchType=="Phacelia"]=="Phacelia" & data.name3$day[data.name3$patchType=="Phacelia"]>=StartPhacelia_2 & data.name3$day[data.name3$patchType=="Phacelia"]<=StopPhacelia_2,x_Phacelia_2,0))
#data.name3$quantityNectar_l[data.name3$patchType=="Phacelia"]

data.name3$quantityPollen_g[data.name3$patchType=="Phacelia"]<-ifelse(data.name3$patchType[data.name3$patchType=="Phacelia"]=="Phacelia" & data.name3$day[data.name3$patchType=="Phacelia"]>=StartPhacelia_1 & data.name3$day[data.name3$patchType=="Phacelia"]<=StopPhacelia_1,y_Phacelia_1,ifelse(data.name3$patchType[data.name3$patchType=="Phacelia"]=="Phacelia" & data.name3$day[data.name3$patchType=="Phacelia"]>=StartPhacelia_2 & data.name3$day[data.name3$patchType=="Phacelia"]<=StopPhacelia_2,y_Phacelia_2,0))
#data.name3$quantityPollen_g[data.name3$patchType=="Phacelia"]

data.name3$Concentration[data.name3$patchType=="Phacelia"]<-ifelse(data.name3$patchType[data.name3$patchType=="Phacelia"]=="Phacelia" & data.name3$day[data.name3$patchType=="Phacelia"]>=StartPhacelia_1 & data.name3$day[data.name3$patchType=="Phacelia"]<=StopPhacelia_1,ConcPhacelia,ifelse(data.name3$patchType[data.name3$patchType=="Phacelia"]=="Phacelia" & data.name3$day[data.name3$patchType=="Phacelia"]>=StartPhacelia_2 & data.name3$day[data.name3$patchType=="Phacelia"]<=StopPhacelia_2,ConcPhacelia,0))
#data.name3$Concentration[data.name3$patchType=="LowGrass"]


## write input file

write.table(data.name3,"Input_simpleLand_Cereals_OSR_Maize_Sunflower_equal.txt",row.names=F,col.names=T,dec=".")
                                                                    
